# Supplementary material for: Transcriptomics and Functional Genomics of ROS-Induced Cell Death Regulation by RADICAL-INDUCED CELL DEATH1
Source: PLoS Genet. 2014 Feb 13;10(2):e1004112. doi: 10.1371/journal.pgen.1004112 (PMC3923667; doi:10.1371/journal.pgen.1004112)
Supplement: Table S1 — GO and cis-element enrichments and annotations of rcd1 misexpressed genes. (XLSX) [file pgen.1004112.s004.xlsx]

## Sheet: Fig.2 genes
Table S1. Genes from Fig. 2 clusters.
Order	AGI	Cluster	Annotation
1	At5g42250	I a	alcohol dehydrogenase, putative, similar to alcohol dehydrogenase ADH GI:7705214 from (Lycopersicon esculentum); contains Pfam zinc-binding dehydrogenase domain PF00107
2	At1g17430	I a	hydrolase, alpha/beta fold family protein, low similarity to SP:Q02104 Lipase 1 precursor (EC 3.1.1.3) (Triacylglycerol lipase) {Psychrobacter immobilis}, contains Pfam profile PF00561: hydrolase, alpha/beta fold family
3	At5g26220	I a	ChaC-like family protein, contains Pfam profile: PF04752 ChaC-like protein
4	At5g59670	I a	leucine-rich repeat protein kinase, putative, similar to light repressible receptor protein kinase (Arabidopsis thaliana) gi:1321686:emb:CAA66376; contains leucine rich repeat (LRR) domains, Pfam:PF00560; contains protein kinase domain, Pfam:PF00069
5	At1g65490	I a	expressed protein
6	At5g15770	I a	GCN5-related N-acetyltransferase (GNAT) family protein, similar to SP:O93806 Glucosamine-phosphate N-acetyltransferase (EC 2.3.1.4) (Phosphoglucosamine transacetylase) (Phosphoglucosamine acetylase) {Candida albicans}; contains Pfam profile PF00583: acetyltransferase, GNAT family
7	At3g48740	I a	nodulin MtN3 family protein, similar to MtN3 GI:1619602 (root nodule development) from (Medicago truncatula)
8	At2g38170	I a	CAX1_ATCAX1_RCI4__calcium exchanger (CAX1), identical to high affinity calcium antiporter CAX1 (Arabidopsis thaliana) gi:9256741:gb:AAB05913, except a possible frameshift at base 58008. Sequence has been confirmed with 5 sequencing reads.; Ca2+:Cation Antiporter (CaCA) Family member PMID:11500563
9	At1g78480	I a	prenyltransferase/squalene oxidase repeat-containing protein, similar to beta-Amyrin Synthase GI:3688600 from (Panax ginseng)
10	At4g31890	I a	armadillo/beta-catenin repeat family protein, contains Pfam profile: PF00514 armadillo/beta-catenin-like repeat
11	At3g26490	I a	phototropic-responsive NPH3 family protein, contains NPH3 family domain, Pfam:PF03000
12	At4g26850	I a	VTC2__expressed protein
13	At4g39320	I a	microtubule-associated protein-related, contains weak similarity to microtubule-associated protein 1B (MAP 1B) (Swiss-Prot:P46821) (Homo sapiens)
14	At4g24350	I a	phosphorylase family protein, contains Pfam PF01048: Phosphorylase family
15	At1g52000	I a	jacalin lectin family protein, similar to myrosinase binding protein (Brassica napus) GI:1711296, myrosinase-binding protein homolog (Arabidopsis thaliana) GI:2997767; contains Pfam profile: PF01419 jacalin-like lectin domain
16	At4g13410	I a	ATCSLA15_CSLA15__glycosyl transferase family 2 protein, similar to beta-(1-3)-glucosyl transferase GB:AAC62210 GI:3687658 from (Bradyrhizobium japonicum), cellulose synthase from Agrobacterium tumeficiens (gi:710492) and Agrobacterium radiobacter (gi:710493); contains Pfam glycosyl transferase, group 2 family protein domain PF00535
17	At2g43530	I a	Encodes a defensin-like (DEFL) family protein.
18	At1g19670	I a	ATCLH1_ATHCOR1_CORI1__coronatine-responsive protein / coronatine-induced protein 1 (CORI1), identical to coronatine-induced protein 1 (CORI1) GI:30912637 from (Arabidopsis thaliana)
19	At1g76790	I a	O-methyltransferase family 2 protein, similar to caffeic acid O-methyltransferase (Catharanthus roseus)(GI:18025321), catechol O-methyltransferase GB:CAA55358 (Vanilla planifolia)
20	At3g45140	I a	LOX2_ATLOX2__lipoxygenase (LOX2), identical to SP:P38418
21	At2g41180	I b	sigA-binding protein-related, low similarity to SigA binding protein (Arabidopsis thaliana) GI:6980074; contains Pfam domain PF05678: VQ motif
22	At1g80130	I b	expressed protein
23	At4g35090	I b	CAT2__catalase 2, identical to catalase 2 SP:P25819, GI:17865693 from (Arabidopsis thaliana)
24	At3g59220	I b	PRN_ATPIRIN1_PRN1__pirin, putative, similar to SP:O00625 Pirin {Homo sapiens}; contains Pfam profile PF02678: Pirin
25	At3g30720	I b	expressed protein
26	At5g24150	I b	SQP1__squalene monooxygenase 1,1 / squalene epoxidase 1,1 (SQP1,1), identical to SP:O65404
27	At1g31690	I b	copper amine oxidase, putative, similar to copper amine oxidase (Lens culinaris) gi:15451834:gb:AAB34918
28	At4g17090	I b	CT-BMY_BMY8__beta-amylase (CT-BMY) / 1,4-alpha-D-glucan maltohydrolase, identical to beta-amylase enzyme GI:6065749 from (Arabidopsis thaliana)
29	At3g53420	I b	PIP2A_PIP2_PIP2;1__plasma membrane intrinsic protein 2A (PIP2A) / aquaporin PIP2.1 (PIP2.1), identical to plasma membrane intrinsic protein 2A SP: P43286 from (Arabidopsis thaliana)
30	At4g25100	I b	FSD1__superoxide dismutase (Fe), chloroplast (SODB) / iron superoxide dismutase (FSD1), identical to Fe-superoxide dismutase (Arabidopsis thaliana) gi:166700:gb:AAA32791; supported by cDNA, Ceres:32935
31	At5g24420	I b	glucosamine/galactosamine-6-phosphate isomerase-related, contains weak similarity to Swiss-Prot:O95336 6-phosphogluconolactonase (EC 3.1.1.31) (6PGL) (Homo sapiens)
32	At2g36830	I b	GAMMA-TIP_GAMMA-TIP1_TIP1;1__major intrinsic family protein / MIP family protein, contains Pfam profile: MIP PF00230
33	At1g03820	I b	expressed protein, similar to arabinogalactan-protein; AGP (GI:1087015) {Pyrus communis}; similar to Protein E6. (SP:Q01197) {Gossypium hirsutum}
34	At1g03130	I b	photosystem I reaction center subunit II, chloroplast, putative / photosystem I 20 kDa subunit, putative / PSI-D, putative (PSAD2), similar to SP:P12353 Photosystem I reaction center subunit II, chloroplast precursor (Photosystem I 20 kDa subunit) (PSI-D) {Spinacia oleracea}; contains Pfam profile PF02531: PsaD
35	At1g06830	I b	glutaredoxin family protein, contains INTERPRO Domain IPR002109, Glutaredoxin (thioltransferase)
36	At1g11860	I b	aminomethyltransferase, putative, similar to aminomethyltransferase, mitochondrial precursor SP:O49849 from (Flaveria anomala)
37	At1g20190	I b	ATEXPA11_ATEXP11_ATHEXP ALPHA 1.14_EXP11__expansin, putative (EXP11), similar to GB:U30460 from (Cucumis sativus); alpha-expansin gene family, PMID:11641069
38	At1g28400	I b	expressed protein, similar to E6 (GI:1000090) (Gossypium barbadense)
39	At1g74670	I b	gibberellin-responsive protein, putative, similar to SP:P46690 Gibberellin-regulated protein 4 precursor {Arabidopsis thaliana} GASA4; contains Pfam profile PF02704: Gibberellin regulated protein
40	At2g10940	I b	protease inhibitor/seed storage/lipid transfer protein (LTP) family protein, similar to proline-rich cell wall protein (Medicago sativa) GI:3818416; contains Pfam profile PF00234 Protease inhibitor/seed storage/LTP family
41	At2g44210	I b	expressed protein, Pfam profile PF03080: Arabidopsis proteins of unknown function
42	At3g14310	I b	ATPME3__pectinesterase family protein, contains Pfam profiles: PF01095 pectinesterase, PF04043 plant invertase/pectin methylesterase inhibitor ;similar to pectin methylesterase GB:Q42534 from (Arabidopsis thaliana)
43	At3g16670	I b	expressed protein
44	At3g21870	I b	cyclin family protein, similar to cyclin 2 (Trypanosoma brucei) GI:7339572, cyclin 6 (Trypanosoma cruzi) GI:12005317; contains Pfam profile PF00134: Cyclin, N-terminal domain
45	At3g27690	I b	LHCB2:4_LHCB2.3__chlorophyll A-B binding protein (LHCB2:4), nearly identical to Lhcb2 protein (Arabidopsis thaliana) GI:4741950; similar to chlorophyll A-B binding protein 151 precursor (LHCP) GB:P27518 from (Gossypium hirsutum); contains Pfam PF00504: Chlorophyll A-B binding protein
46	At3g44990	I b	XTR8_ATXTR8__xyloglucan:xyloglucosyl transferase, putative / xyloglucan endotransglycosylase, putative / endo-xyloglucan transferase, putative
47	At3g55800	I b	SBPASE__Encodes the chloroplast enzyme sedoheptulose-1,7-bisphosphatase (SBPase), involved in the carbon reduction of the Calvin cycle. Increase in SBPase activity in transgenic lines accumulate up to 50% more sucrose and starch than wild-type.
48	At4g33666	I b	expressed protein
49	At5g23060	I b	expressed protein
50	At5g55620	I b	expressed protein, similar to unknown protein (gb:AAF04428.1)
51	At5g58310	I b	hydrolase, alpha/beta fold family protein, low similarity to SP:Q40708 PIR7A protein {Oryza sativa}, polyneuridine aldehyde esterase (Rauvolfia serpentina) GI:6651393, ethylene-induced esterase (Citrus sinensis) GI:14279437; contains Pfam profile PF00561: hydrolase, alpha/beta fold family
52	At5g64040	I b	PSI-N__photosystem I reaction center subunit PSI-N, chloroplast, putative / PSI-N, putative (PSAN), SP:P49107; Plant Physiol. 109 (3), 1126 (1995); similar to SP:P31093 Photosystem I reaction centre subunit N, chloroplast precursor (PSI- N) {Hordeum vulgare}
53	At1g78460	I b	SOUL heme-binding family protein, weak similarity to SOUL protein (Mus musculus) GI:4886906; contains Pfam profile PF04832: SOUL heme-binding protein
54	At3g28220	I b	meprin and TRAF homology domain-containing protein / MATH domain-containing protein, similar to ubiquitin-specific protease 12 (Arabidopsis thaliana) GI:11993471; contains Pfam profile PF00917: MATH domain
55	At1g66100	I b	thionin, putative, similar to thionin (Arabidopsis thaliana) GI:1181533
56	At3g06140	I b	zinc finger (C3HC4-type RING finger) family protein, contains Pfam profile: PF00097 Zinc finger, C3HC4 type (RING finger)
57	At1g49750	I b	leucine-rich repeat family protein, contains leucine-rich repeats, Pfam:PF00560
58	At5g39080	I b	transferase family protein, similar to anthocyanin 5-aromatic acyltransferase from Gentiana triflora GI:4185599, malonyl CoA:anthocyanin 5-O-glucoside-6```-O-malonyltransferase from Perilla frutescens GI:17980232, Salvia splendens GI:17980234; contains Pfam profile PF02458 transferase family
59	At1g10960	I b	ferredoxin, chloroplast, putative, strong similarity to FERREDOXIN PRECURSOR GB:P16972 (SP:P16972) from (Arabidopsis thaliana)
60	At3g44450	I b	expressed protein
61	At5g55050	II	GDSL-motif lipase/hydrolase family protein, similar to family II lipases EXL3 GI:15054386, EXL1 GI:15054382, EXL2 GI:15054384 from (Arabidopsis thaliana); contains Pfam profile PF00657: GDSL-like Lipase/Acylhydrolase
62	At4g36220	II	FAH1_CYP84A1__cytochrome P450 84A1 (CYP84A1) / ferulate-5-hydroxylase (FAH1), identical to Cytochrome P450 84A1 (Ferulate-5-hydroxylase) (SP:Q42600) (Arabidopsis thaliana)
63	At3g26290	II	CYP71B26__cytochrome P450 71B26, putative (CYP71B26), identical to cytochrome P450 71B26 (SP:Q9LTL0) (Arabidopsis thaliana); contains Pfam profile: PF00067 cytochrome P450
64	At1g64900	II	CYP89A2_CYP89__cytochrome P450, putative, similar to cytochrome p450 GI:438240 from (Solanum melongena)
65	At2g01890	II	ATPAP8_PAP8__purple acid phosphatase, putative, contains Pfam profile: PF00149 calcineurin-like phosphoesterase; identical to purple acid phosphatase (GI:20257479) (Arabidopsis thaliana);
66	At1g49470	II	expressed protein, contains Pfam profile PF04819: Family of unknown function (DUF716) (Plant viral-response family)
67	At5g05150	II	AtATG18e__transport protein-related, contains 2 WD-40 repeats (PF00400); similar to transport protein Gsa12p (GI:18307769) (Pichia pastoris)
68	At2g10850	II	expressed protein, weak similarity to envelope-like (Glycine max) GI:3142379
69	At4g11290	II	peroxidase, putative, identical to peroxidase ATP19a (Arabidopsis thaliana) gi:1546692:emb:CAA67337
70	At2g26040	II	Bet v I allergen family protein, similar to ribonucleases from {Panax ginseng} SP:P80890, SP:P80889, SP:Q05736 Pathogenesis-related protein 1 (AOPR1) {Asparagus officinalis}; contains Pfam profile PF00407: Pathogenesis-related protein Bet v I family
71	At5g39850	II	40S ribosomal protein S9 (RPS9C), 40S ribosomal protein S9 - Chlamydomonas sp.,EMBL:AU066528
72	At1g58330	II	ZW2__transcription factor-related, low similarity to tumor-related protein (Nicotiana glauca x Nicotiana langsdorffii) GI:688423, ocs-element binding factor 4 (Arabidopsis thaliana) GI:414613, mas-binding factor MBF3 (Solanum tuberosum) GI:13195751; supporting cDNA gi:6520153:dbj:AB028196.1:
73	At3g46570	II	glycosyl hydrolase family 17 protein, similar to glucan endo-1,3-beta-glucosidase precursor SP:P52409 from (Triticum aestivum)
74	At1g47200	II	MFP1 attachment factor, putative, contains similarity to MFP1 attachment factor 1 GI:7546725 from (Lycopersicon esculentum) similar to MFP1 attachment factor 1 (Glycine max) gi:7546729:gb:AAF63659
75	At1g73340	II	cytochrome P450 family protein, similar to Cytochrome P450 90A1 (SP:Q42569) (Arabidopsis thaliana); contains Pfam profile: PF00067 cytochrome P450
76	At5g53450	II	ORG1__protein kinase family protein, contains protein kinase domain, Pfam:PF00069
77	At4g37910	II	MTHSC70-1__heat shock protein 70, mitochondrial, putative / HSP70, mitochondrial, putative, strong similarity to SP:Q01899 Heat shock 70 kDa protein, mitochondrial precursor {Phaseolus vulgaris}
78	At4g35010	II	BGAL11__glycosyl hydrolase family 35 protein, similar to beta-galactosidase BG1 GI:15081596 from (Vitis vinifera)
79	At1g71890	II	ATSUC5_SUC5__Encodes a sucrose transporter that is expressed in the endosperm. Mutants have delayed accumulation of fatty acids and embryo maturation.
80	At5g63800	II	BGAL6__glycosyl hydrolase family 35 protein, similar to beta-galactosidase GI:7939621 from (Lycopersicon esculentum); contains Pfam profile PF01301: Glycosyl hydrolases family 35
81	At5g19140	II	auxin/aluminum-responsive protein, putative, strong similarity to auxin down-regulated protein ARG10 (Vigna radiata) GI:2970051, wali7 (aluminum-induced protein) (Triticum aestivum) GI:451193
82	At3g28500	II	60S acidic ribosomal protein P2 (RPP2C), similar to acidic ribosomal protein P2b (rpp2b) GB:U62753 GI:2431770 from (Zea mays)
83	At2g35480	II	expressed protein
84	At2g32020	II	GCN5-related N-acetyltransferase (GNAT) family protein, contains Pfam profile PF00583: acetyltransferase, GNAT family
85	At5g60250	II	zinc finger (C3HC4-type RING finger) family protein, contains a Prosite:PS00518 Zinc finger, C3HC4 type (RING finger), signature and Pfam domain PF01485: IBR domain
86	At4g22950	II	AGL19_GL19__MADS-box protein (AGL19), MADS-box protein AGL14, Arabidopsis thaliana, gb:U20184
87	At1g20120	II	family II extracellular lipase, putative, similar to family II lipase EXL3 GI:15054386, SP:P40602 Anther-specific proline-rich protein APG precursor {Arabidopsis thaliana}; contains Pfam profile PF00657: GDSL-like Lipase/Acylhydrolase
88	At5g03780	II	TRFL10__expressed protein
89	At4g15910	II	ATDI21_DI21__drought-responsive protein / drought-induced protein (Di21), identical to GI:469112; contains PF03242 Late embryogenesis abundant protein domain
90	At1g23010	II	multi-copper oxidase type I family protein, similar to SP:P07788 Spore coat protein A {Bacillus subtilis}; contains Pfam profile PF00394: Multicopper oxidase
91	At4g34400	II	transcriptional factor B3 family protein, contains Pfam profile PF02362: B3 DNA binding domain
92	At1g75860	II	expressed protein
93	At2g36460	II	fructose-bisphosphate aldolase, putative, similar to PIR:S65073 fructose-bisphosphate aldolase (EC 4.1.2.13) isoenzyme C-1, cytosolic (Oryza sativa); contains Pfam profile PF00274 Fructose-bisphosphate aldolase class-I
94	At4g17260	II	L-lactate dehydrogenase, putative, strong similarity to L-lactate dehydrogenase from Lycopersicon esculentum (GI:1620970, GI:1620972), Hordeum vulgare (SP:P22988, SP:P22989); contains InterPro entry IPR001236: Lactate/malate dehydrogenase
95	At5g27750	II	F-box family protein, contains F-box domain Pfam:PF00646
96	At1g13330	II	expressed protein, similar to nuclear receptor coactivator GT198 (GI:16506273) {Rattus norvegicus}; similar to TBP-1 interacting protein (GI:7328534) (Homo sapiens)
97	At4g02390	II	APP__poly (ADP-ribose) polymerase / NAD(+) ADP-ribosyltransferase / poly(ADP-ribose) synthetase (APP), identical to SP:Q11207 Poly (ADP-ribose) polymerase (EC 2.4.2.30) (PARP) (ADPRT) (NAD(+) ADP- ribosyltransferase) (Poly(ADP-ribose) synthetase) {Arabidopsis thaliana}
98	At2g20720	II	pentatricopeptide (PPR) repeat-containing protein, contains Pfam TIGR00756: pentatricopeptide repeat domain
99	At5g10440	II	CYCD4;2__cyclin family protein, similar to cyclin D2.1 protein (Nicotiana tabacum) GI:4160298; contains Pfam profile PF00134: Cyclin, N-terminal domain
100	At2g47520	II	encodes a member of the ERF (ethylene response factor) subfamily B-2 of ERF/AP2 transcription factor family. The protein contains one AP2 domain. There are 5 members in this subfamily including RAP2.2 AND RAP2.12.
101	At5g43890	II	SUPER1_YUCCA5__flavin-containing monooxygenase family protein / FMO family protein, similar to flavin-containing monooxygenases YUCCA (gi:16555352), YUCCA2 (gi:16555354), and YUCCA3 (gi:16555356) from Arabidopsis thaliana; contains Pfam profile PF00743
102	At1g33430	II	galactosyltransferase family protein, contains Pfam profile: PF01762 galactosyltransferase
103	At4g25434	II	ATNUDT10__similar to MutT/nudix family protein [Arabidopsis thaliana] (TAIR:At5g47650.1); similar to OSJNBa0079A21.19 [Oryza sativa (japonica cultivar-group)] (GB:XP_473408.1); contains InterPro domain Anti-sense to fibroblast growth factor protein GFG (InterPro:IPR003293); contains InterPro domain NUDIX hydrolase (InterPro:IPR000086)
104	At4g33925	II	expressed protein
105	At4g02140	II	expressed protein
106	At2g03130	II	ribosomal protein L12 family protein
107	At4g38190	II	ATCSLD4_CSLD4__cellulose synthase family protein, similar to cellulose synthase catalytic subunit gi:2827143 from (Arabidopsis thaliana), cellulose synthase-5 (gi:9622882) from Zea mays
108	At1g30160	II	expressed protein, contains Pfam profile PF03478: Protein of unknown function (DUF295)
109	At4g22400	II	expressed protein
110	At1g70630	II	expressed protein
111	At5g46710	II	zinc-binding family protein, similar zinc-binding protein (Pisum sativum) GI:16117799; contains Pfam profile PF04640 : Protein of unknown function, DUF597
112	At5g58860	II	CYP86A1_CYP86__cytochrome P450 86A1 (CYP86) (CYP86A1) / CYPLXXXVI / P450-dependent fatty acid omega-hydroxylase, identical to Cytochrome P450 86A1 (CYPLXXXVI) (P450-dependent fatty acid omega-hydroxylase) (SP:P48422) (Arabidopsis thaliana)
113	At3g22920	II	peptidyl-prolyl cis-trans isomerase, putative / cyclophilin, putative / rotamase, putative, similar to peptidyl-prolyl cis-trans isomerase PPIase (cyclophilin, cyclosporin A-binding protein) (Tomato) SWISS-PROT:P21568
114	At5g24280	II	expressed protein, ; expression supported by MPSS
115	At4g13790	II	auxin-responsive protein, putative, similar to small auxin up RNA (SAUR-AC1) (SP:S70188) (Arabidopsis thaliana)
116	At5g54030	II	DC1 domain-containing protein, contains Pfam profile PF03107: DC1 domain
117	At5g47150	II	YDG/SRA domain-containing protein, low similarity to nuclear protein np95 (Mus musculus) GI:4220590; contains Pfam profile PF02182: YDG/SRA domain
118	At3g46220	II	expressed protein
119	At3g27190	II	uracil phosphoribosyltransferase, putative / UMP pyrophosphorylase, putative / UPRTase, putative, similar to SP:O65583 Uracil phosphoribosyltransferase (EC 2.4.2.9) (UMP pyrophosphorylase) (UPRTase) {Arabidopsis thaliana}; contains Pfam profile PF00485: Phosphoribulokinase / Uridine kinase family
120	At4g21490	II	pyridine nucleotide-disulphide oxidoreductase family protein, similar to GI:3718005 alternative NADH-dehydrogenase {Yarrowia lipolytica}; contains Pfam profile PF00070: Pyridine nucleotide-disulphide oxidoreductase
121	At1g79890	II	helicase-related, similar to CHL1 potential helicase protein (GI:2632247) (Homo sapiens); similar to helicase GB:AAB06962 (Homo sapiens)
122	At1g67420	II	24 kDa vacuolar protein, putative, similar to 24 kDa vacuolar protein VP24 (Ipomoea batatas) gi:5821406:dbj:BAA83809
123	At2g04490	II
124	At5g06850	II	C2 domain-containing protein, contains INTERPRO:IPR000008 C2 domain
125	At1g52100	II	jacalin lectin family protein, similar to myrosinase-binding protein homolog (Arabidopsis thaliana) GI:2997767; contains Pfam profile PF01419 jacalin-like lectin domain; contains non-consensus AG donor splice site at exon3
126	At2g33350	II	similar to zinc finger CONSTANS-related [Arabidopsis thaliana] (TAIR:At1g04500.1); similar to zinc finger CONSTANS-like protein [Oryza sativa (japonica cultivar-group)] (GB:BAD73395.1); contains domain ASN_RICH (PS50321)
127	At1g17810	II	BETA-TIP__major intrinsic family protein / MIP family protein, contains Pfam profile: MIP PF00230
128	At3g56100	II	MRLK_IMK3__leucine-rich repeat transmembrane protein kinase, putative, hypothetical proteins - Arabidopsis thaliana
129	At5g24390	II	RabGAP/TBC domain-containing protein, similar to GTPase activating protein (Yarrowia lipolytica) GI:2370595; contains Pfam profile PF00566: TBC domain
130	At1g64260	II	zinc finger protein-related, contains Pfam profiles PF03108: MuDR family transposase, PF04434: SWIM zinc finger
131	At5g62040	II	brother of FT and TFL1 protein (BFT), identical to SP:Q9FIT4 BROTHER of FT and TFL1 protein {Arabidopsis thaliana}; contains Pfam profile PF01161: Phosphatidylethanolamine-binding protein
132	At1g06440	II	expressed protein
133	At2g11120	II
134	At3g50850	II	expressed protein
135	At1g02970	II	WEE1__protein kinase, putative, similar to Wee1-like protein GI:5821717 from (Zea mays)
136	At2g32370	II	homeobox-leucine zipper family protein / lipid-binding START domain-containing protein, similar to HD-Zip homeo domain OCL5 protein (GI:8920427) (Zea mays); contains Pfam PF00046: Homeobox domain and Pfam PF01852: START domain
137	At1g74870	II	expressed protein, contains similarity to hypothetical proteins
138	At5g36260	II	aspartyl protease family protein, contains Pfam profile: PF00026 eukaryotic aspartyl protease
139	At1g65240	II	aspartyl protease family protein, contains Pfam PF00026: Eukaryotic aspartyl protease profile; similar to CND41, chloroplast nucleoid DNA binding protein (GI:2541876) (Nicotiana tabacum)
140	At4g22280	II	F-box family protein, contains Pfam profile PF00646: F-box domain
141	At4g18160	II	KCO6__outward rectifying potassium channel, putative (KCO6), similar to kco1 (Arabidopsis thaliana) gi:2230761:emb:CAA69158; member of the 2 pore, 4 transmembrane (2P/4TM) K+ channel family, PMID:11500563
142	At5g58500	II	expressed protein, contains Pfam profile PF04852: Protein of unknown function (DUF640)
143	At1g23020	II	ATFRO3_FRO3__ferric-chelate reductase, putative, similar to ferric-chelate reductase (FRO1) (Pisum sativum) GI:15341529; contains Pfam profile PF01794: Ferric reductase like transmembrane component
144	At1g02270	II	endonuclease/exonuclease/phosphatase family protein / calcium-binding EF hand family protein, contains Pfam profiles: PF03372 endonuclease/exonuclease/phosphatase family, PF00036 EF hand
145	At4g16680	II	RNA helicase, putative, similar to SP:Q14562 ATP-dependent helicase DDX8 (RNA helicase HRH1) (DEAH-box protein 8) {Homo sapiens}; contains Pfam profiles PF04408: Helicase associated domain (HA2), PF00271: Helicase conserved C-terminal domain
146	At5g03210	II	expressed protein
147	At1g68765	II	IDA__expressed protein
148	At1g71910	II	expressed protein
149	At5g50260	II	cysteine proteinase, putative, similar to cysteine endopeptidase precursor CysEP GI:2944446 from (Ricinus communis)
150	At2g36630	II	expressed protein, contains Pfam profile: PF01925 domain of unknown function DUF81
151	At5g40440	II	ATMKK3__mitogen-activated protein kinase kinase (MAPKK), putative (MKK3), similar to NPK2 (Nicotiana tabacum) gi:862342:dbj:BAA06731; mitogen-activated protein kinase kinase (MAPKK) family, PMID:12119167
152	At1g16130	II	WAKL2__wall-associated kinase, putative, similar to putative serine/threonine-specific protein kinase GI:7270012 from (Arabidopsis thaliana)
153	At5g01380	II	expressed protein
154	At2g28830	II	armadillo/beta-catenin repeat family protein / U-box domain-containing protein, contains Pfam domain, PF00514: Armadillo/beta-catenin-like repeats and Pfam, PF04564: U-box domain
155	At5g17350	II	expressed protein
156	At5g41730	II	protein kinase family protein, contains Pfam PF00069: Protein kinase domain
157	At4g27940	II	mitochondrial substrate carrier family protein, contains Pfam profile: PF00153 mitochondrial carrier protein
158	At3g63060	II	circadian clock coupling factor, putative, similar to gb:AAK56924 circadian clock coupling factor ZGT {Nicotiana tabacum}
159	At1g64570	II	expressed protein
160	At3g08590	II	2,3-biphosphoglycerate-independent phosphoglycerate mutase, putative / phosphoglyceromutase, putative, strong similarity to SP:Q42908 2,3-bisphosphoglycerate-independent phosphoglycerate mutase (EC 5.4.2.1) (Phosphoglyceromutase) {Mesembryanthemum crystallinum}; contains Pfam profile PF01676: Metalloenzyme superfamily
161	At3g03270	II	universal stress protein (USP) family protein / early nodulin ENOD18 family protein, contains Pfam profile PF00582: universal stress protein family; similar to early nodulin ENOD18 (GI:11602747) (Vicia faba)
162	At3g22850	II	expressed protein, similar to auxin down-regulated protein ARG10 (Vigna radiata) GI:2970051, wali7 (aluminum-induced protein) (Triticum aestivum) GI:451193
163	At5g58070	II	lipocalin, putative, similar to temperature stress-induced lipocalin (Triticum aestivum) GI:18650668
164	At3g45730	II	expressed protein
165	At4g00900	III a	ECA2_ATECA2__calcium-transporting ATPase 2, endoplasmic reticulum-type (ECA2), nearly identical to SP:O23087 Calcium-transporting ATPase 2, endoplasmic reticulum-type (EC 3.6.3.8) {Arabidopsis thaliana}; contains InterPro Accession IPR006069: Cation transporting ATPase
166	At1g23550	III a	SRO2__Encodes a protein with similarity to RCD1 but without the WWE domain. The protein does have a PARP signature upstream of the C-terminal protein interaction domain. The PARP signature may bind NAD+ and attach the ADP-ribose-moiety from NAD+ to the target molecule. Its presence suggests a role for the protein in ADP ribosylation.
167	At3g25250	III a	AGC2-1_AGC2_OXI1__protein kinase family protein, contains protein kinase domain, Pfam:PF00069
168	At3g17690	III a	ATCNGC19_CNGC19__cyclic nucleotide-binding transporter 2 / CNBT2 (CNGC19), identical to cyclic nucleotide-binding transporter 2 (CNBT2) GI:8131900 from (Arabidopsis thaliana); member of the cyclic nucleotide-gated channel family (CNGC)- see PMID:11500563
169	At4g11170	III a	disease resistance protein (TIR-NBS-LRR class), putative, domain signature TIR-NBS-LRR exists, suggestive of a disease resistance protein.
170	At5g01550	III a	lectin protein kinase, putative, similar to receptor lectin kinase 3 (Arabidopsis thaliana) gi:4100060:gb:AAD00733; contains protein kinase domain, Pfam:PF00069; contains legume lectins alpha and beta domains, Pfam:PF00138 and Pfam:PF00139
171	At1g05880	III a	similar to IBR domain-containing protein / ARIADNE-like protein ARI7 (ARI7) [Arabidopsis thaliana] (TAIR:At2g31510.1); similar to putative ariadne [Oryza sativa (japonica cultivar-group)] (GB:XP_483571.1); contains InterPro domain Zn-finger, cysteine-rich C6HC (InterPro:IPR002867)
172	At2g38250	III a	DNA-binding protein-related, contains similarity to DNA-binding protein GI:170271 from (Nicotiana tabacum)
173	At5g66890	III a	disease resistance protein (CC-NBS-LRR class), putative, domain signature NBS-LRR exists, suggestive of a disease resistance protein.
174	At4g20000	III a	VQ motif-containing protein, contains PF05678: VQ motif
175	At3g49370	III a	calcium-dependent protein kinase, putative / CDPK, putative, similar to calcium/calmodulin-dependent protein kinase CaMK1 (Nicotiana tabacum) gi:16904222:gb:AAL30818
176	At3g25180	III a	CYP82G1__cytochrome P450 family protein, similar to cytochrome P450 monooxygenase GB:AAC49188 (Pisum sativum); contains Pfam profile: PF00067 cytochrome P450
177	At3g06890	III a	expressed protein
178	At2g43590	III a	chitinase, putative, similar to basic endochitinase CHB4 precursor SP:Q06209 from (Brassica napus)
179	At5g40730	III a	AGP24__arabinogalactan-protein (AGP24)
180	At3g49620	III a	DIN11__2-oxoacid-dependent oxidase, putative (DIN11), identical to partial cds of 2-oxoacid-dependent oxidase (din11) from GI:10834554 (Arabidopsis thaliana); identical to cDNA 2-oxoacid-dependent oxidase (din11) GI:10834553; contains Pfam profile PF03171: oxidoreductase, 2OG-Fe(II) oxygenase family
181	At5g49480	III a	ATCP1_ACP1__sodium-inducible calcium-binding protein (ACP1) / sodium-responsive calcium-binding protein (ACP1), identical to NaCl-inducible Ca2+-binding protein GI:2352828 from (Arabidopsis thaliana)
182	At1g23710	III a	expressed protein
183	At2g44840	III a	ATERF13__encodes a member of the ERF (ethylene response factor) subfamily B-3 of ERF/AP2 transcription factor family. The protein contains one AP2 domain. There are 18 members in this subfamily including ATERF-1, ATERF-2, AND ATERF-5.
184	At1g61890	III a	MATE efflux family protein, similar to ripening regulated protein DDTFR18 (Lycopersicon esculentum) GI:12231296; contains Pfam profile PF01554: Uncharacterized membrane protein family
185	At5g56980	III a	expressed protein, non-consensus CG donor splice site at exon 1, GA donor splice site at exon 3
186	At2g39420	III a	esterase/lipase/thioesterase family protein, similar to monoglyceride lipase from (Homo sapiens) GI:14594904, (Mus musculus) GI:2632162; contains Interpro entry IPR000379
187	At5g61600	III a	encodes a member of the ERF (ethylene response factor) subfamily B-3 of ERF/AP2 transcription factor family. The protein contains one AP2 domain. There are 18 members in this subfamily including ATERF-1, ATERF-2, AND ATERF-5.
188	At5g57560	III a	TCH4_XTH22__xyloglucan:xyloglucosyl transferase / xyloglucan endotransglycosylase / endo-xyloglucan transferase (TCH4), identical to xyloglucan endotransglycosylase TCH4 protein GI:886116
189	At4g29780	III a	expressed protein
190	At4g11280	III a	ACS6__1-aminocyclopropane-1-carboxylate synthase 6 / ACC synthase 6 (ACS6), identical to GI:3746125
191	At1g32920	III a	expressed protein
192	At5g61160	III a	AACT1__transferase family protein, similar to anthocyanin 5-aromatic acyltransferase from Gentiana triflora GI:4185599, malonyl CoA:anthocyanin 5-O-glucoside-6```-O-malonyltransferase from Perilla frutescens GI:17980232, Salvia splendens GI:17980234; contains Pfam profile PF02458 transferase family
193	At3g26200	III a	CYP71B22__cytochrome P450 71B22, putative (CYP71B22), Identical to cytochrome P450 71B22 (SP:Q9LTM1)(Arabidopsis thaliana);contains Pfam profile: PF00067 cytochrome P450
194	At5g20250	III a	DIN10__similar to alkaline alpha galactosidase, putative [Arabidopsis thaliana] (TAIR:At3g57520.2); similar to alkaline alpha galactosidase, putative [Arabidopsis thaliana] (TAIR:At3g57520.3); similar to alkaline alpha galactosidase, putative [Arabidopsis thaliana] (TAIR:At1g55740.1); similar to alkaline alpha galactosidase, putative [Arabidopsis thaliana] (TAIR:At3g57520.1); similar to putative …
195	At4g35770	III a	SEN1_SENESCENCE ASSOCIATED GENE 1_SEN1_ATSEN1_DIN1__senescence-associated protein (SEN1), identical to senescence-associated protein GI:1046270 from (Arabidopsis thaliana)
196	At2g45170	III a	AtATG8e__autophagy 8e (APG8e), identical to autophagy 8e (Arabidopsis thaliana) GI:19912159; contains Pfam profile PF02991: Microtubule associated protein 1A/1B, light chain 3
197	At4g23200	III a	protein kinase family protein, contains Pfam PF00069: Protein kinase domain
198	At4g04220	III a	disease resistance family protein, contains leucine rich-repeat (LRR) domains Pfam:PF00560, INTERPRO:IPR001611; similar to Hcr2-2A (Lycopersicon pimpinellifolium) gi:3894389:gb:AAC78594
199	At2g46600	III a	calcium-binding protein, putative, similar to EF-hand Ca2+-binding protein CCD1 (Triticum aestivum) GI:9255753
200	At2g43620	III a	chitinase, putative, similar to basic endochitinase CHB4 precursor SP:Q06209 from (Brassica napus)
201	At4g12480	III a	PEARLI 1 1__protease inhibitor/seed storage/lipid transfer protein (LTP) family protein, identical to pEARLI 1 (Accession No. L43080): an Arabidopsis member of a conserved gene family (PGF95-099), Plant Physiol. 109 (4), 1497 (1995); contains Pfam protease inhibitor/seed storage/LTP family domain PF00234
202	At1g71140	III a	MATE efflux family protein, similar to ripening regulated protein DDTFR18 (Lycopersicon esculentum) GI:12231296; contains Pfam profile PF01554: Uncharacterized membrane protein family
203	At2g17440	III a	leucine-rich repeat family protein, contains Pfam PF00560: Leucine Rich Repeats
204	At1g68410	III a	protein phosphatase 2C-related / PP2C-related, similar to protein phosphatase-2C GB:AAC36697 from (Mesembryanthemum crystallinum)
205	At2g27080	III a	harpin-induced protein-related / HIN1-related / harpin-responsive protein-related, contains 1 transmembrane domain; similar to hin1 homolog (GI:13122296) (Arabidopsis thaliana); similar to hin1 (GI:22830759) (Nicotiana tabacum)
206	At5g49930	III a	EMB1441__zinc knuckle (CCHC-type) family protein, contains Pfam domain, PF00098: Zinc knuckle
207	At1g62380	III a	ACO2_ATACO2__1-aminocyclopropane-1-carboxylate oxidase, putative / ACC oxidase, putative, nearly identical to ACC oxidase (ACC ox1) GI:587086 from (Brassica oleracea)
208	At5g13180	III a	ANAC083__no apical meristem (NAM) family protein, contains Pfam PF02365: No apical meristem (NAM) domain; hypothetical protein SENU5, senescence up-regulated - Lycopersicon esculentum, EMBL:Z75524
209	At4g14930	III a	acid phosphatase survival protein SurE, putative, similar to Swiss-Prot:P36664 acid phosphatase surE (EC 3.1.3.2) (Stationary-phase survival protein surE) (Escherichia coli O157:H7); contains Pfam domain PF01975: Survival protein SurE
210	At3g22740	III a	HMT3__homocysteine S-methyltransferase 3 (HMT-3), identical to homocysteine S-methyltransferase HMT-3 (Arabidopsis thaliana) GI:9966515; similar to homocysteine S-methyltransferase AtHMT-2 (GI:6685163) (Arabidopsis thaliana); similar to selenocysteine methyltransferase GB:P56707 from (Astragalus bisulcatus)
211	At2g41850	III a	endo-polygalacturonase, putative, similar to endo-polygalacturonase (Arabidopsis thaliana) GI:2597824; contains PF00295: Glycosyl hydrolases family 28 (polygalacturonases)
212	At5g01600	III a	ATFER1__ferritin 1 (FER1), identical to ferritin (Arabidopsis thaliana) GI:1246401, GI:8163920
213	At5g27350	III a	SFP1__sugar-porter family protein 1 (SFP1), identical to sugar-porter family protein 1 (Arabidopsis thaliana) GI:14585699
214	At4g16740	III a	ATTPS03__terpene synthase/cyclase family protein, similar to myrcene/ocimene synthase (GI:9957293); contains Pfam profile PF01397: Terpene synthase, N-terminal domain; contains Pfam profile PF03936: Terpene synthase family, metal binding domain; identical to cDNA (partial mRNA) E-beta-ocimene synthase GI:30349137
215	At1g70480	III a	expressed protein, contains Pfam profile PF02713: Domain of unknown function DUF220
216	At3g22370	III b	AOX1A__alternative oxidase 1a, mitochondrial (AOX1A), identical to GB:Q39219 (SP:Q39219) from (Arabidopsis thaliana)
217	At2g03760	III b	ST_RAR047__steroid sulfotransferase, putative, strong similarity to steroid sulfotransferases from (Brassica napus) GI:3420008, GI:3420004, GI:3420006; contains Pfam profile PF00685: Sulfotransferase domain
218	At5g62480	III b	ATGSTU9_GST14_GST14B__glutathione S-transferase, putative
219	At5g56350	III b	pyruvate kinase, putative, similar to pyruvate kinase, cytosolic isozyme (Nicotiana tabacum) SWISS-PROT:Q42954
220	At5g18270	III b	ANAC087__no apical meristem (NAM) family protein, contains Pfam PF02365 : No apical meristem (NAM) protein; similar to cup-shaped cotyledon CUC2 (GI:1944132) (Arabidopsis thaliana)
221	At2g04040	III b	MATE efflux family protein, contains Pfam profile: PF01554 uncharacterized membrane protein family
222	At2g21640	III b	expressed protein
223	At1g32870	III b	ANAC013__no apical meristem (NAM) family protein, similar to to NAC2 (GI:645671) (Arabidopsis thaliana); contains Pfam PF02365: No apical meristem (NAM) protein
224	At5g43450	III b	2-oxoglutarate-dependent dioxygenase, putative, similar to 2A6 (GI:599622) and tomato ethylene synthesis regulatory protein E8 (SP:P10967)
225	At3g61630	III b	AP2 domain-containing transcription factor, putative, transcription factor Pti6 - Lycopersicon esculentum, PIR:T07728
226	At1g10170	III b	NF-X1 type zinc finger family protein, contains Pfam PF01422: NF-X1 type zinc finger; similar to transcriptional repressor NF-X1 (SP:Q12986) (Homo sapiens); similar to EST gb:T21002
227	At5g65110	IV	ACX2_ATACX2__acyl-CoA oxidase (ACX2), identical to acyl-CoA oxidase (Arabidopsis thaliana) GI:3044212
228	At2g03850	IV	late embryogenesis abundant domain-containing protein / LEA domain-containing protein, low similarity to low-temperature-regulated 14.8 kda protein (Brassica napus) GI:544698, cold-regulated gene cor15b (Arabidopsis thaliana) GI:456016; contains Pfam profile PF02987: Late embryogenesis abundant protein
229	At5g22630	IV	prephenate dehydratase family protein, contains Pfam profile PF00800: prephenate dehydratase
230	At5g11210	IV	ATGLR2.5_GLR2.5__glutamate receptor family protein (GLR2.5), plant glutamate receptor family, PMID:11379626
231	At3g16330	IV	expressed protein
232	At1g61610	IV	S-locus lectin protein kinase family protein, similar to KI domain interacting kinase 1 (Zea mays) gi:2735017:gb:AAB93834; contains S-locus glycoprotein family domain, Pfam:PF00954
233	At1g30040	IV	ATGA2OX2__Encodes a gibberellin 2-oxidase. AtGA2OX2 expression is responsive to cytokinin and KNOX activities.
234	At2g38340	IV	encodes a member of the DREB subfamily A-2 of ERF/AP2 transcription factor family. The protein contains one AP2 domain. There are eight members in this subfamily including DREB2A AND DREB2B that are involved in response to drought.
235	At1g69790	IV	protein kinase, putative, similar to protein kinase APK1A (Arabidopsis thaliana) SWISS-PROT:Q06548
236	At5g17330	IV	GAD_GAD1__glutamate decarboxylase 1 (GAD 1), sp:Q42521
237	At4g04620	IV	autophagy 8b (APG8b), identical to autophagy 8b (Arabidopsis thaliana) GI:19912153; contains Pfam profile PF02991: Microtubule associated protein 1A/1B, light chain 3
238	At5g13220	IV	expressed protein
239	At1g17380	IV	expressed protein
240	At2g29490	IV	ATGSTU1_GST19__glutathione S-transferase, putative, similar to glutathione S-transferase 103-1A (Arabidopsis thaliana) SWISS-PROT:P46421
241	At2g34600	IV	expressed protein
242	At3g06500	IV	beta-fructofuranosidase, putative / invertase, putative / saccharase, putative / beta-fructosidase, putative, similar to neutral invertase (Daucus carota) GI:4200165; contains Pfam profile PF04853: Plant neutral invertase
243	At1g30135	IV	expressed protein
244	At4g18170	IV	WRKY28_ATWRKY28__WRKY family transcription factor, similar to DNA-binding protein 2 GI:4322940 from (Nicotiana tabacum); contains Pfam profile: PF03106 WRKY DNA -binding domain
245	At3g55430	IV	glycosyl hydrolase family 17 protein / beta-1,3-glucanase, putative, similar to beta-1,3 glucanase GI:7414433 from (Pisum sativum); contains Pfam profile PF00332: Glycosyl hydrolases family 17
246	At5g48400	IV	ATGLR1.2_GLR1.2__glutamate receptor family protein (GLR1.2), plant glutamate receptor family, PMID:11379626
247	At1g02470	IV	expressed protein, contains non-consensus splice sites;
248	At2g47190	IV	MYB2_ATMYB2__myb family transcription factor (MYB2), contains Pfam profile: PF00249 myb-like DNA-binding domain
249	At2g13810	IV	aminotransferase class I and II family protein, low similarity to Aromatic Aminotransferase from Pyrococcus horikoshii GP:14278621; contains Pfam profile PF00155 aminotransferase, classes I and II
250	At5g59220	IV	protein phosphatase 2C, putative / PP2C, putative, ABA induced protein phosphatase 2C, Fagus sylvatica, EMBL:FSY277743
251	At4g11650	IV	ATOSM34__osmotin-like protein (OSM34), nearly identical to SP:P50700:OSL3_ARATH Osmotin-like protein OSM34 precursor {Arabidopsis thaliana}; contains Pfam profile PF00314: Thaumatin family
252	At2g22470	IV	AGP2__arabinogalactan-protein (AGP2), identical to gi:3883122:gb:AAC77824; supported by cDNA gi:3883121:gb:AF082299
253	At5g13330	IV	encodes a member of the ERF (ethylene response factor) subfamily B-4 of ERF/AP2 transcription factor family. The protein contains one AP2 domain. There are 7 members in this subfamily.
254	At1g73260	IV	trypsin and protease inhibitor family protein / Kunitz family protein, similar to trypsin inhibitor propeptide (Brassica oleracea) GI:841208; contains Pfam profile PF00197: Trypsin and protease inhibitor
255	At4g09030	IV	AGP10__arabinogalactan-protein (AGP10), identical to gi:10880497:gb:AAG24278; supported by Ceres cDNA 265772
256	At2g43820	IV	UDP-glucoronosyl/UDP-glucosyl transferase family protein, contains Pfam profile: PF00201 UDP-glucoronosyl and UDP-glucosyl transferase
257	At1g52890	IV	ANAC019__no apical meristem (NAM) family protein, contains Pfam PF02365: No apical meristem (NAM) domain; similar to NAM (no apical meristem) GB:CAA63101 from (Petunia x hybrida)
258	At1g19180	IV	expressed protein
259	At3g19580	IV	AZF2__zinc finger (C2H2 type) protein 2 (AZF2), identical to Cys2/His2-type zinc finger protein 2 (Arabidopsis thaliana) gi:6009885:dbj:BAA85107
260	At5g13170	IV	nodulin MtN3 family protein, similar to MtN3 GI:1619602 (root nodule development) from (Medicago truncatula); identical to cDNA senescence-associated protein (SAG29) mRNA, partial cds GI:4426938
261	At3g50970	IV	XERO2__dehydrin xero2 (XERO2) / low-temperature-induced protein LTI30 (LTI30), identical to dehydrin Xero 2 (Low-temperature-induced protein LTI30) (Arabidopsis thaliana) SWISS-PROT:P42758
262	At5g06760	IV	late embryogenesis abundant group 1 domain-containing protein / LEA group 1 domain-containing protein, low similarity to SP:P46515 11 kDa late embryogenesis abundant protein (DS11) {Helianthus annuus}; contains Pfam profile PF03760: Late embryogenesis abundant (LEA) group 1
263	At2g34810	IV	FAD-binding domain-containing protein, similar to SP:P30986 reticuline oxidase precursor (Berberine-bridge-forming enzyme) (BBE) (Tetrahydroprotoberberine synthase) (Eschscholzia californica); contains PF01565 FAD binding domain
264	At1g43160	IV	RAP2.6__encodes a member of the ERF (ethylene response factor) subfamily B-4 of ERF/AP2 transcription factor family (RAP2.6). The protein contains one AP2 domain. There are 7 members in this subfamily.
265	At2g39030	IV	GCN5-related N-acetyltransferase (GNAT) family protein, similar to SP:Q9SMB8 Tyramine N-feruloyltransferase 4/11 (EC 2.3.1.110) (Hydroxycinnamoyl- CoA: tyramine N-hydroxycinnamoyltransferase) {Nicotiana tabacum}; contains Pfam profile PF00583: acetyltransferase, GNAT family
266	At2g32150	IV	haloacid dehalogenase-like hydrolase family protein, contains InterPro accession IPR005834: Haloacid dehalogenase-like hydrolase
267	At5g22860	IV	serine carboxypeptidase S28 family protein, contains Pfam profile: PF05577 serine carboxypeptidase S28
268	At2g33380	IV	RD20__calcium-binding RD20 protein (RD20), induced by abscisic acid during dehydration PMID:10965948; putative transmembrane channel protein PMID:10965948; identical to GI:10862968 (Arabidopsis thaliana); contains EF-hand domain
269	At3g23920	IV	beta-amylase, putative / 1,4-alpha-D-glucan maltohydrolase, putative, similar to beta-amylase enzyme (Arabidopsis thaliana) GI:6065749, beta-amylase PCT-BMYI from (Solanum tuberosum); contains Pfam profile PF01373: Glycosyl hydrolase family 14
270	At5g48180	IV	kelch repeat-containing protein, contains Pfam PF01344: Kelch motif (5 repeats) ;similar to Tip elongation aberrant protein 1 (Cell polarity protein tea1) (SP:P87061) (Schizosaccharomyces pombe)
271	At2g02710	IV	PAC motif-containing protein, similar to nonphototropic hypocotyl 1 (Zea mays) GI:2687358; contains Pfam profile PF00785: PAC motif
272	At3g14440	IV	NCED3_ATNCED3_STO1__9-cis-epoxycarotenoid dioxygenase, putative / neoxanthin cleavage enzyme, putative / carotenoid cleavage dioxygenase, putative, similar to 9-cis-epoxycarotenoid dioxygenase GB:AAF26356 (GI:6715257)(Phaseolus vulgaris)
273	At3g02480	IV	ABA-responsive protein-related, similar to ABA-inducible protein (Fagus sylvatica) GI:3901016, cold-induced protein kin1 (Brassica napus) GI:167146
274	At1g24600	IV	expressed protein
275	At3g48580	IV	xyloglucan:xyloglucosyl transferase, putative / xyloglucan endotransglycosylase, putative / endo-xyloglucan transferase, putative, similar to endoxyloglucan transferase EXGT-A4 GI:5139002 from (Arabidopsis thaliana)
276	At3g29250	IV	short-chain dehydrogenase/reductase (SDR) family protein, similar to 3-beta-hydroxysteroiddehydrogenase GI:15983819 from (Digitalis lanata); contains Pfam profile: PF00106 short chain dehydrogenase
277	At3g57520	IV	alkaline alpha galactosidase, putative, similar to alkaline alpha galactosidase II (Cucumis melo) GI:29838631; contains Pfam profile PF05691: Raffinose synthase or seed imbibition protein Sip1
278	At3g01420	IV	ALPHA-DOX1__pathogen-responsive alpha-dioxygenase, putative, similar to pathogen-inducible alpha-dioxygenase (Nicotiana attenuata) GI:12539609; contains Pfam profile PF03098: Animal haem peroxidase
279	At4g21680	IV	proton-dependent oligopeptide transport (POT) family protein, contains Pfam profile: PF00854 POT family
280	At3g60140	IV	DIN2_SRG2__glycosyl hydrolase family 1 protein, contains Pfam PF00232 : Glycosyl hydrolase family 1 domain; TIGRFAM TIGR01233: 6-phospho-beta-galactosidase; similar to Cyanogenic Beta-Glucosidase (GI:1311386)(pdb:1CBG) (Trifolium Repens); identical beta-glucosidase GI:10834547
281	At2g45570	IV	CYP76C2__cytochrome P450 76C2, putative (CYP76C2) (YLS6), identical to SP:O64637 Cytochrome P450 76C2 (EC 1.14.-.-) {Arabidopsis thaliana}, cDNA YLS6 mRNA for cytochrome P450 (CYP76C2), partial cds GI:13122289
282	At2g23170	IV	GH3.3__encodes an IAA-amido synthase that conjugates Asp and other amino acids to auxin in vitro.
283	At1g80160	IV	lactoylglutathione lyase family protein / glyoxalase I family protein, contains glyoxalase family protein domain, Pfam:PF00903
284	At1g74020	IV	SS2__strictosidine synthase family protein, similar to strictosidine synthase (Rauvolfia serpentina)(SP:P15324); contains strictosidine synthase domain PF03088
285	At4g33150	IV	LKR_SDH__lysine-ketoglutarate reductase/saccharopine dehydrogenase bifunctional enzyme, identical to lysine-ketoglutarate reductase/saccharopine dehydrogenase GI:2052508 from (Arabidopsis thaliana)
286	At1g54100	IV	ALDH7B4__aldehyde dehydrogenase, putative / antiquitin, putative, strong similarity to SP:Q41247 Aldehyde dehydrogenase family 7 member A1 (EC 1.2.1.3) (Antiquitin 1) (Brassica turgor-responsive/drought-induced gene 26 protein) (Btg-26) {Brassica napus}; similar to turgor-responsive protein 26G (aldehyde dehydrogenase family 7 member A1) (Pisum sativum) SWISS-PROT:P25795
287	At5g10300	IV	hydrolase, alpha/beta fold family protein, similar to ethylene-induced esterase (Citrus sinensis) GI:14279437, alpha-hydroxynitrile lyase (Manihot esculenta) GI:2780225; contains Pfam profile PF00561: hydrolase, alpha/beta fold family
288	At2g17500	IV	auxin efflux carrier family protein, contains auxin efflux carrier domain, Pfam:PF03547
289	At1g09500	IV	similar to Eucalyptus gunnii alcohol dehydrogenase of unknown physiological function (GI:1143445), Vigna unguiculata (gi:1854445), NOT a cinnamyl-alcohol dehydrogenase
290	At3g03470	IV	CYP89A9__cytochrome P450, putative, similar to cytochrome P450 89A2 GB:Q42602 (Arabidopsis thaliana)
291	At3g15500	IV	ANAC055_ATNAC3__no apical meristem (NAM) family protein (NAC3), identical to AtNAC3 (Arabidopsis thaliana) GI:12060424; contains Pfam PF02365: No apical meristem (NAM) domain; similar to jasmonic acid 2 GB:AAF04915 from (Lycopersicon esculentum)
292	At1g01480	IV	ACS2_AT-ACC2__1-aminocyclopropane-1-carboxylate synthase 2 / ACC synthase 2 (ACS2) (ACC1), identical to 1-aminocyclopropane-1-carboxylate synthase SP:Q06402 (GI:166578) from (Arabidopsis thaliana)
293	At3g55970	IV	oxidoreductase, 2OG-Fe(II) oxygenase family protein, similar to leucoanthocyanidin dioxygenase, Malus domestica, SP:P51091; contains Pfam profile PF03171: oxidoreductase, 2OG-Fe(II) oxygenase family
294	At1g10585	IV	similar to basic helix-loop-helix (bHLH) family protein [Arabidopsis thaliana] (TAIR:At4g20970.1); similar to unknown protein [Oryza sativa (japonica cultivar-group)] (GB:NP_908393.1); contains InterPro domain Basic helix-loop-helix dimerization domain bHLH (InterPro:IPR001092)
295	At5g61820	IV	expressed protein, MtN19, Medicago truncatula, EMBL:MTY15367
296	At1g69490	IV	ANAC029_NAP__no apical meristem (NAM) family protein, similar to N-term half of NAC domain protein NAM (Arabidopsis thaliana) GI:4325282
297	At5g17380	IV	pyruvate decarboxylase family protein, similar to 2-hydroxyphytanoyl-CoA lyase (Homo sapiens) GI:6273457; contains InterPro entry IPR000399: Pyruvate decarboxylase
298	At5g50760	IV	auxin-responsive family protein, similar to auxin-induced protein TGSAUR22 (GI:10185820) (Tulipa gesneriana)
299	At3g61930	IV	expressed protein
300	At2g14620	IV	xyloglucan:xyloglucosyl transferase, putative / xyloglucan endotransglycosylase, putative / endo-xyloglucan transferase, putative, similar to xyloglucan endo-transglycosylase-like protein XET-1 GI:5070246 from (Medicago truncatula)
301	At4g01430	IV	nodulin MtN21 family protein, similar to MtN21 GI:2598575 (root nodule development) from (Medicago truncatula)
302	At2g35730	IV	heavy-metal-associated domain-containing protein, contains PS1047 Heavy-metal-associated domain contains Pfam profile PF00403: Heavy-metal-associated domain
303	At5g53820	IV	expressed protein, similar to ABA-inducible protein (Fagus sylvatica) GI:3901016, cold-induced protein kin1 (Brassica napus) GI:167146
304	At4g37010	IV	caltractin, putative / centrin, putative, similar to Caltractin (Centrin) SP:P41210 from (Atriplex nummularia)
305	At1g26930	IV	kelch repeat-containing F-box family protein, contains Pfam:PF01344 Kelch motif, Pfam:PF00646 F-box domain
306	At4g18880	V	AT-HSFA4A_HSFA4A__heat shock transcription factor 21 (HSF21), identical to heat shock transcription factor 21 (Arabidopsis thaliana) GI:3399765; contains Pfam profile: PF00447 HSF-type DNA-binding domain
307	At3g50480	V	HR4__broad-spectrum mildew resistance RPW8 family protein, contains Pfam PF05659: Arabidopsis broad-spectrum mildew resistance protein RPW8
308	At3g04720	V	PR4_HEL_PR-4__hevein-like protein (HEL), identical to SP:P43082 Hevein-like protein precursor {Arabidopsis thaliana}; similar to SP:P09762 Wound-induced protein WIN2 precursor {Solanum tuberosum}; contains Pfam profile PF00187: Chitin recognition protein
309	At5g60800	V	heavy-metal-associated domain-containing protein, similar to farnesylated protein ATFP3 (GI:4097547); contains Pfam profile PF00403: Heavy-metal-associated domain
310	At3g28510	V	AAA-type ATPase family protein, contains Pfam profile: PF00004 ATPase family
311	At1g59870	V	ABC transporter family protein, similar to PDR5-like ABC transporter GI:1514643 from (Spirodela polyrhiza)
312	At5g11920	V	glycosyl hydrolase family 32 protein, similar to fructan 1-exohydrolase IIa GI:13940209 from (Cichorium intybus); contains Pfam profile PF00251: Glycosyl hydrolases family 32
313	At2g04450	V	ATNUDT6__MutT/nudix family protein, similar to SP:P53370 Nucleoside diphosphate-linked moiety X motif 6 {Homo sapiens}; contains Pfam profile PF00293: NUDIX domain
314	At3g51330	V	aspartyl protease family protein, contains Eukaryotic and viral aspartyl proteases active site, PROSITE:PS00141
315	At5g24210	V	lipase class 3 family protein, contains Pfam profile PF01764: Lipase
316	At5g52810	V	ornithine cyclodeaminase/mu-crystallin family protein, contains Pfam PF02423: Ornithine cyclodeaminase/mu-crystallin family
317	At4g20110	V	vacuolar sorting receptor, putative, similar to BP-80 vacuolar sorting receptor (Pisum sativum) GI:1737222; identical to vacuolar sorting receptor-like protein (GI:2827665) (Arabidopsis thaliana)
318	At1g73805	V	calmodulin-binding protein, similar to calmodulin-binding protein TCB60 GI:1698548 from (Nicotiana tabacum)
319	At1g01560	V	ATMPK11__mitogen-activated protein kinase, putative / MAPK, putative (MPK11), similar to MAP kinase 5 GI:4239889 from (Zea mays); mitogen-activated protein kinase (MAPK)(AtMPK11), PMID:12119167
320	At5g52760	V	heavy-metal-associated domain-containing protein, contains Pfam profile PF00403: Heavy-metal-associated domain
321	At4g11890	V	protein kinase family protein, contains protein kinase domain, Pfam:PF00069
322	At3g47480	V	calcium-binding EF hand family protein, contains INTERPRO:IPR002048 calcium-binding EF-hand domain
323	At4g14365	V	zinc finger (C3HC4-type RING finger) family protein / ankyrin repeat family protein, contains Pfam profile: PF00097 zinc finger, C3HC4 type (RING finger) and Pfam profile: PF00023 ankyrin repeat
324	At3g52430	V	PAD4__phytoalexin-deficient 4 protein (PAD4), identical to phytoalexin-deficient 4 protein (Arabidopsis thaliana) GI:6457331; contains Pfam profile PF01764: Lipase
325	At1g52200	V	expressed protein, similar to PGPS/D12 (Petunia x hybrida) GI:4105794; contains Pfam profile PF04749: Protein of unknown function, DUF614
326	At5g39670	V	calcium-binding EF hand family protein, contains INTERPRO:IPR002048 calcium-binding EF-hand domain
327	At1g35230	V	AGP5__arabinogalactan-protein (AGP5), identical to gi_3883128_gb_AAC77827
328	At5g52750	V	heavy-metal-associated domain-containing protein, Pfam profile PF00403: Heavy-metal-associated domain
329	At3g01290	V	band 7 family protein, similar to hypersensitive-induced response protein (Zea mays) GI:7716470; contains Pfam profile PF01145: SPFH domain / Band 7 family
330	At2g41100	V	TCH3_ATCAL5__touch-responsive protein / calmodulin-related protein 3, touch-induced (TCH3), identical to calmodulin-related protein 3, touch-induced SP:P25071 from (Arabidopsis thaliana)
331	At2g30250	V	WRKY25_ATWRKY25__WRKY family transcription factor
332	At5g26340	V	MSS1__hexose transporter, putative, strong similarity to hexose transporter, Lycopersicon esculentum, GI:5734440; contains Pfam profile PF00083: major facilitator superfamily protein
333	At4g02380	V	SAG21__late embryogenesis abundant 3 family protein / LEA3 family protein, similar to several small proteins (~100 aa) that are induced by heat, auxin, ethylene and wounding such as Phaseolus aureus indole-3-acetic acid induced protein ARG (SW:32292); contains Pfam profile PF03242: Late embryogenesis abundant protein
334	At4g39670	V	expressed protein
335	At3g09940	V	MDHAR__monodehydroascorbate reductase, putative, similar to monodehydroascorbate reductase (NADH) GB:JU0182 (Cucumis sativus)
336	At2g43570	V	chitinase, putative, similar to chitinase class IV GI:722272 from (Brassica napus)
337	At4g33050	V	similar to calmodulin-binding family protein [Arabidopsis thaliana] (TAIR:At2g26190.1); similar to putative calmodulin-binding protein [Oryza sativa (japonica cultivar-group)] (GB:BAD45140.1); contains InterPro domain IQ calmodulin-binding region (InterPro:IPR000048)
338	At2g18660	V	expansin family protein (EXPR3), identical to Expansin-related protein 3 precursor (Ath-ExpGamma-1.2) (Swiss-Prot:Q9ZV52) (Arabidopsis thaliana); contains Prosite PS00092: N-6 Adenine-specific DNA methylases signature;
339	At3g48640	V	expressed protein
340	At4g37370	V	CYP81D8__cytochrome P450, putative, similar to Cytochrome P450 91A1 (SP:Q9FG65 )(Arabidopsis thaliana); cytochrome P450, Glycyrrhiza echinata, AB001379
341	At1g21520	V	expressed protein
342	At4g35180	V	amino acid transporter family protein, similar to amino acid permease 1 GI:976402 from (Nicotiana sylvestris); contains Pfam profile PF01490: Transmembrane amino acid transporter protein
343	At4g23150	V	protein kinase family protein, contains Pfam domain, PF00069: Protein kinase domain
344	At2g24850	V	TAT3_TAT__aminotransferase, putative, similar to nicotianamine aminotransferase from Hordeum vulgare (GI:6498122, GI:6469087); contains Pfam profile PF00155 aminotransferase, classes I and II
345	At4g31800	V	WRKY18__WRKY family transcription factor
346	At3g01830	V	calmodulin-related protein, putative, similar to regulator of gene silencing calmodulin-related protein GI:12963415 from (Nicotiana tabacum); Pfam HMM hit: EF hand
347	At5g26920	V	similar to calmodulin-binding protein [Arabidopsis thaliana] (TAIR:At4g25800.1); similar to putative calmodulin-binding protein [Oryza sativa (japonica cultivar-group)] (GB:BAD27989.1)
348	At1g57630	V	disease resistance protein (TIR class), putative, domain signature TIR exists, suggestive of a disease resistance protein.
349	At4g21850	V	methionine sulfoxide reductase domain-containing protein / SeIR domain-containing protein, low similarity to pilin-like transcription factor (Homo sapiens) GI:5059062, SP:P14930 Peptide methionine sulfoxide reductase msrA/msrB (EC 1.8.4.6) {Neisseria gonorrhoeae}; contains Pfam profile PF01641: SelR domain
350	At1g45145	V	ATTRX5__thioredoxin H-type 5 (TRX-H-5) (TOUL), identical to SP:Q39241 Thioredoxin H-type 5 (TRX-H-5) {Arabidopsis thaliana}; identical to cDNA (TOUL) mRNA for thioredoxin GI:992965
351	At5g13080	V	WRKY75_ATWRKY75__WRKY family transcription factor, WRKY DNA binding protein - Solanum tuberosum, EMBL:AJ278507
352	At4g04490	V	protein kinase family protein, contains Pfam PF00069: Protein kinase domain
353	At2g32140	V	similar to disease resistance protein (TIR class), putative [Arabidopsis thaliana] (TAIR:At1g65390.2); similar to disease resistance protein (TIR class), putative [Arabidopsis thaliana] (TAIR:At1g65390.1); similar to putative TIR-NBS type R protein 4 [Malus baccata] (GB:AAQ93076.1); contains InterPro domain TIR domain (InterPro:IPR000157)
354	At3g11340	V	UDP-glucoronosyl/UDP-glucosyl transferase family protein, contains Pfam profile: PF00201 UDP-glucoronosyl and UDP-glucosyl transferase
355	At3g50930	V	AAA-type ATPase family protein, contains Pfam profile: ATPase family PF00004
356	At3g60420	V	expressed protein
357	At5g49520	V	WRKY48_ATWRKY48__WRKY family transcription factor, contains Pfam profile: PF03106 WRKY DNA -binding domain
358	At4g30270	V	MERI5B_BRU1_MERI-5__MERI-5 protein (MERI-5) (MERI5B) / endo-xyloglucan transferase / xyloglucan endo-1,4-beta-D-glucanase (SEN4), identical to endo-xyloglucan transferase gi:944810, SP:P24806 MERI-5 protein precursor (Endo-xyloglucan transferase) (Xyloglucan endo-1,4-beta-D-glucanase) {Arabidopsis thaliana}
359	At1g76600	V	expressed protein
360	At4g25810	V	XTR6__xyloglucan:xyloglucosyl transferase, putative / xyloglucan endotransglycosylase, putative / endo-xyloglucan transferase, putative (XTR6), identical to xyloglucan endotransglycosylase-related protein GI:1244758 from (Arabidopsis thaliana)
361	At3g09270	V	ATGSTU8__glutathione S-transferase, putative, similar to glutathione transferase GB:CAA71784 (Glycine max)
362	At2g29470	V	ATGSTU3_GST21__glutathione S-transferase, putative, similar to glutathione S-transferase (Euphorbia esula) gb:AAF64450.1 GI:7595790
363	At1g72520	V	lipoxygenase, putative, similar to lipoxygenase gi:1495804 (Solanum tuberosum), gi:1654140 (Lycopersicon esculentum), GB:CAB56692 (Arabidopsis thaliana)
364	At2g41380	V	embryo-abundant protein-related, similar to embryo-abundant protein (Picea glauca) GI:1350531
365	At2g28400	V	expressed protein, contains Pfam profile PF04520: Protein of unknown function, DUF584
366	At4g23700	V	ATCHX17_CHX17__cation/hydrogen exchanger, putative (CHX17), similar to Na+/H+-exchanging protein slr1595 - Synechocystis sp., EMBL:D90902; monovalent cation:proton antiporter family 2 (CPA2) member, PMID:11500563
367	At1g30700	V	FAD-binding domain-containing protein, similar to SP:P30986 reticuline oxidase precursor (Berberine-bridge-forming enzyme) (BBE) (Tetrahydroprotoberberine synthase) (Eschscholzia californica); contains PF01565 FAD binding domain
368	At3g04070	V	ANAC047__no apical meristem (NAM) family protein, contains Pfam PF02365: No apical meristem (NAM) domain; similar to NAM GB:CAA63101 (Petunia x hybrida)
369	At5g40690	V	expressed protein
370	At3g22910	V	calcium-transporting ATPase, plasma membrane-type, putative / Ca(2+)-ATPase, putative (ACA13), identical to SP:Q9LIK7 Potential calcium-transporting ATPase 13, plasma membrane-type (EC 3.6.3.8) (Ca(2+)-ATPase isoform 13) {Arabidopsis thaliana}; similar to SP:Q9LF79 Calcium-transporting ATPase 8, plasma membrane-type (EC 3.6.3.8) (Ca2+-ATPase, isoform 8) {Arabidopsis thaliana}; contains InterPro A…
371	At3g13610	V	oxidoreductase, 2OG-Fe(II) oxygenase family protein, similar to desacetoxyvindoline 4-hydroxylase (Catharanthus roseus)(GI:1916643), flavonol synthase 1 (SP:Q96330); contains PF03171 2OG-Fe(II) oxygenase superfamily domain
372	At4g03320	V	chloroplast protein import component-related, similar to P. sativum Tic20 chloroplast protein import component (GI:3769673)
373	At3g53230	V	CDC48B__cell division cycle protein 48, putative / CDC48, putative, very strong similarity to SP:P54609 Cell division cycle protein 48 homolog {Arabidopsis thaliana}; contains Pfam profiles PF00004: ATPase AAA family, PF02359: Cell division protein 48 (CDC48) N-terminal domain
374	At2g47000	V	PGP4__multidrug resistant (MDR) ABC transporter, putative, similar to multidrug-resistant protein CjMDR1 (Coptis japonica) GI:14715462, MDR-like p-glycoprotein (Arabidopsis thaliana) GI:24324262; contains Pfam profiles PF00005: ABC transporter, PF00664: ABC transporter transmembrane region
375	At1g32350	V	alternative oxidase, putative, similar to Alternative oxidase 1a, mitochondrial precursor from Arabidopsis thaliana (SP:Q39219), alternative oxidase 2, mitochondrial precursor from Nicotiana tabacum (SP:Q40578); contains Pfam profile PF01786 Alternative oxidase
376	At1g19250	V	flavin-containing monooxygenase family protein / FMO family protein, low similarity to SP:P97501 Dimethylaniline monooxygenase (N-oxide forming) 3 (EC 1.14.13.8) (Hepatic flavin-containing monooxygenase 3) (FMO 3) {Mus musculus}; contains Pfam profile PF00743: Flavin-binding monooxygenase-like
377	At1g05340	V	expressed protein
378	At2g45220	V	pectinesterase family protein, contains Pfam profile: PF01095 pectinesterase
379	At3g26440	V	expressed protein, contains Pfam profile PF05212: Protein of unknown function (DUF707)
380	At5g59820	V	RHL41_ZAT12__zinc finger (C2H2 type) family protein (ZAT12), identical to zinc finger protein ZAT12 (Arabidopsis thaliana) gi:1418325:emb:CAA67232
381	At3g28210	V	PMZ__zinc finger (AN1-like) family protein, contains Pfam profile: PF01428 AN1-like zinc finger
382	At5g42380	V	calmodulin-related protein, putative, similar to regulator of gene silencing calmodulin-related protein GI:12963415 from (Nicotiana tabacum)
383	At1g13340	V	expressed protein, contains Pfam profile: PF03398 eukaryotic protein of unknown function, DUF292
384	At3g63380	V	calcium-transporting ATPase, plasma membrane-type, putative / Ca(2+)-ATPase, putative (ACA12), identical to SP:Q9LY77 Potential calcium-transporting ATPase 12, plasma membrane-type (EC 3.6.3.8) (Ca(2+)-ATPase isoform 12) {Arabidopsis thaliana}; similar to SP:Q9LF79 Calcium-transporting ATPase 8, plasma membrane-type (EC 3.6.3.8) (Ca2+-ATPase, isoform 8) {Arabidopsis thaliana}; contains InterPro A…
385	At1g67810	V	Fe-S metabolism associated domain-containing protein, contains Pfam PF02657: Fe-S metabolism associated domain
386	At4g22530	V	embryo-abundant protein-related, similar to embryo-abundant protein (Picea glauca) GI:1350531
387	At5g61900	V	BON1_BON_CPN1__copine BONZAI1 (BON1), nearly identical to BONZAI1 (Arabidopsis thaliana) GI:15487382; contains Pfam profile PF00168: C2 domain
388	At1g42990	V	ATBZIP60__AtbZIP60 consists of a bZIP DNA binding domain followed by a putative transmembrane domain. GFP fusions containing the first 260 amino acids (AtbZIP60deltaC) are nuclear-localized. AtbZIP60 is upregulated by the addition of tunicamycin (ER stress response inductor), DTT (inhibitor of disulfide bond formation) and azetin-2-carboxylate (proline analog perturbing protein structure). It is …
389	At5g14930	V	SAG101_GENE101__leaf senescence-associated protein (SAG101), nearly identical to leaf senescence-associated gene SAG101 (putative acyl hydrolase) (Arabidopsis thaliana) GI:8699168; contains Pfam profile PF01764: Lipase
390	At3g48080	VI	lipase class 3 family protein / disease resistance protein-related, similar to disease resistance protein/lipase homolog EDS1 GI:4454567; contains Pfam profile PF01764: Lipase
391	At1g76960	VI	expressed protein
392	At5g19240	VI	expressed protein
393	At4g14400	VI	ACD6__ankyrin repeat family protein, contains ankyrin repeats, Pfam domain PF00023
394	At3g22231	VI	PCC1__expressed protein
395	At5g03350	VI	legume lectin family protein, contains Pfam domain, PF00139: Legume lectins beta domain
396	At3g57240	VI	BG3__similar to glycosyl hydrolase family 17 protein [Arabidopsis thaliana] (TAIR:At3g57260.1); similar to beta-1,3-glucanase (GB:AAA32756.1); contains InterPro domain Glycoside hydrolase, family 17 (InterPro:IPR000490)
397	At3g45860	VI	receptor-like protein kinase, putative, similar to receptor-like protein kinase 4 (gi:13506745), 5 (gi:13506747), and 6 (gi:13506749) from Arabidopsis thaliana; contains Pfam protein kinase domain PF00069
398	At4g08850	VI	leucine-rich repeat family protein / protein kinase family protein, contains Pfam domains PF00560: Leucine Rich Repeat and PF00069: Protein kinase domain
399	At3g56710	VI	SIB1__sigA-binding protein, identical to SigA binding protein (Arabidopsis thaliana) gi:6980074:gb:AAF34713; contains Pfam PF05678: VQ motif
400	At1g35710	VI	leucine-rich repeat transmembrane protein kinase, putative, similar to many predicted protein kinases
401	At1g13470	VI	expressed protein
402	At3g28540	VI	AAA-type ATPase family protein, contains Pfam profile: ATPase family PF00004
403	At1g21250	VI	WAK1_PRO25__wall-associated kinase 1 (WAK1), identical to wall-associated kinase 1 (Arabidopsis thaliana) GI:3549626; expressed in leaves and stems & induced by pathogen infection (PMID:10380805)
404	At3g57260	VI	BGL2_BG2_PR2_PR-2__glycosyl hydrolase family 17 protein, similar to glucan endo-1,3-beta-glucosidase, acidic isoform precursor SP:P33157 from (Arabidopsis thaliana)
405	At3g56400	VI	WRKY70_ATWRKY70__WRKY family transcription factor, DNA-binding protein 4 WRKY4 - Nicotiana tabacum, EMBL:AF193771
406	At5g54610	VI	ankyrin repeat family protein, contains Pfam domain, PF00023: Ankyrin repeat
407	At4g10500	VI	oxidoreductase, 2OG-Fe(II) oxygenase family protein, similar to hyoscyamine 6 beta-hydroxylase (Atropa belladona)(GI:4996123); contains PF03171 2OG-Fe(II) oxygenase superfamily domain
408	At5g24530	VI	oxidoreductase, 2OG-Fe(II) oxygenase family protein, similar to flavanone 3-hydroxylase (Persea americana)(GI:727410); contains PF03171 2OG-Fe(II) oxygenase superfamily domain
409	At1g75040	VI	PR5_PR-5__pathogenesis-related protein 5 (PR-5), identical to SP:P28493 Pathogenesis-related protein 5 precursor (PR-5) {Arabidopsis thaliana}; contains Pfam profile: PF00314 Thaumatin family
410	At5g60900	VI	RLK1__lectin protein kinase family protein, contains Pfam domains, PF01453: Lectin (probable mannose binding) and PF00069: Protein kinase domain
411	At2g26440	VI	pectinesterase family protein, contains Pfam profile: PF01095 pectinesterase
412	At5g22570	VI	WRKY38_ATWRKY38__WRKY family transcription factor, contains Pfam profile: PF03106 WRKY DNA -binding domain
413	At2g26400	VI	acireductone dioxygenase (ARD/ARD`) family protein, similar to iron-deficiency induced gene (Hordeum vulgare) GI:14522834, SIPL (Homo sapiens) GI:16551383; contains Pfam profile PF03079: ARD/ARD` family
414	At5g45380	VI	sodium:solute symporter family protein, contains Pfam profile: PF00474 sodium:solute symporter family
415	At3g04210	VI	disease resistance protein (TIR-NBS class), putative, domain signature TIR-NBS exists, suggestive of a disease resistance protein.
416	At2g29120	VI	ATGLR2.7_GLR2.7__similar to glutamate receptor family protein (GLR2.8) (GLUR9) [Arabidopsis thaliana] (TAIR:At2g29110.1); similar to glutamate receptor family protein (GLR2.1) (GLR3) [Arabidopsis thaliana] (TAIR:At5g27100.1); similar to glutamate receptor family protein (GLR2.3) [Arabidopsis thaliana] (TAIR:At2g24710.1); similar to glutamate receptor family protein (GLR2.9) [Arabidopsis thaliana]…
417	At5g10760	VI	aspartyl protease family protein, contains Pfam domain, PF00026: eukaryotic aspartyl protease
418	At2g14560	VI	expressed protein, contains Pfam profile PF04525: Protein of unknown function (DUF567)
419	At2g32680	VI	disease resistance family protein, contains leucine rich-repeat (LRR) domains Pfam:PF00560, INTERPRO:IPR001611; similar to Cf-2.2 (Lycopersicon pimpinellifolium) gi:1184077:gb:AAC15780
420	At5g64000	VI	SAL2_ATSAL2__3`(2`),5`-bisphosphate nucleotidase, putative / inositol polyphosphate 1-phosphatase, putative, similar to SP:Q42546 3`(2`),5`-bisphosphate nucleotidase (EC 3.1.3.7) {Arabidopsis thaliana}; contains Pfam profile PF00459: Inositol monophosphatase family
421	At2g17040	VI	ANAC036__no apical meristem (NAM) family protein, contains Pfam PF02365: No apical meristem (NAM) domain; similar to petunia NAM (X92205) and A. thaliana sequences ATAF1 (X74755) and ATAF2 (X74756); probable DNA-binding protein
422	At5g10380	VI	zinc finger (C3HC4-type RING finger) family protein, contains Pfam profile: PF00097 zinc finger, C3HC4 type (RING finger)
423	At2g40750	VI	WRKY54_ATWRKY54__WRKY family transcription factor, contains Pfam profile: PF03106 WRKY DNA -binding domain

## Sheet: Fig. 2 GO
Table S1. Gene ontology (GO) enrichment of Fig. 2 subclusters.
Cluster	GO class	GO	GOslim	pval	qval	Ngo	Nde_in_go	Genes
Ib	CC	GO:0044435	plastid part	1.54335e-10	7.87108e-09	18	13	AT1G03130 AT1G10960 AT1G11860 AT2G10940 AT2G36830 AT3G27690 AT3G28220 AT3G55800 AT4G17090 AT4G25100 AT4G35090 AT5G23060 AT5G64040
Ib	CC	GO:0044434	chloroplast part	1.47121e-09	3.75157e-08	17	12	AT1G03130 AT1G10960 AT1G11860 AT2G10940 AT2G36830 AT3G27690 AT3G28220 AT3G55800 AT4G17090 AT4G25100 AT5G23060 AT5G64040
Ib	CC	GO:0009507	chloroplast	1.901e-08	2.42378e-07	41	17	AT1G03130 AT1G10960 AT1G11860 AT1G49750 AT2G10940 AT2G36830 AT2G41180 AT3G27690 AT3G28220 AT3G53420 AT3G55800 AT4G17090 AT4G25100 AT4G33666 AT4G35090 AT5G23060 AT5G64040
Ib	CC	GO:0009536	plastid	1.901e-08	2.42378e-07	41	17	AT1G03130 AT1G10960 AT1G11860 AT1G49750 AT2G10940 AT2G36830 AT2G41180 AT3G27690 AT3G28220 AT3G53420 AT3G55800 AT4G17090 AT4G25100 AT4G33666 AT4G35090 AT5G23060 AT5G64040
Ib	CC	GO:0009526	plastid envelope	1.00598e-06	1.0261e-05	11	8	AT1G03130 AT1G11860 AT2G36830 AT3G27690 AT3G28220 AT3G55800 AT4G25100 AT4G35090
Ib	CC	GO:0044422	organelle part	2.30291e-06	1.67783e-05	32	13	AT1G03130 AT1G10960 AT1G11860 AT2G10940 AT2G36830 AT3G27690 AT3G28220 AT3G55800 AT4G17090 AT4G25100 AT4G35090 AT5G23060 AT5G64040
Ib	CC	GO:0044446	intracellular organelle part	2.30291e-06	1.67783e-05	32	13	AT1G03130 AT1G10960 AT1G11860 AT2G10940 AT2G36830 AT3G27690 AT3G28220 AT3G55800 AT4G17090 AT4G25100 AT4G35090 AT5G23060 AT5G64040
Ib	CC	GO:0009941	chloroplast envelope	8.27888e-06	4.69137e-05	10	7	AT1G03130 AT1G11860 AT2G36830 AT3G27690 AT3G28220 AT3G55800 AT4G25100
Ib	CC	GO:0009579	thylakoid	8.27888e-06	4.69137e-05	10	7	AT1G03130 AT2G10940 AT3G27690 AT3G55800 AT4G25100 AT5G23060 AT5G64040
Ib	CC	GO:0031967	organelle envelope	1.44237e-05	6.68735e-05	14	8	AT1G03130 AT1G11860 AT2G36830 AT3G27690 AT3G28220 AT3G55800 AT4G25100 AT4G35090
Ib	CC	GO:0031975	envelope	1.44237e-05	6.68735e-05	14	8	AT1G03130 AT1G11860 AT2G36830 AT3G27690 AT3G28220 AT3G55800 AT4G25100 AT4G35090
Ib	CC	GO:0009535	chloroplast thylakoid membrane	0.000456397	0.00122507	8	5	AT1G03130 AT2G10940 AT3G27690 AT5G23060 AT5G64040
Ib	CC	GO:0009534	chloroplast thylakoid	0.000456397	0.00122507	8	5	AT1G03130 AT2G10940 AT3G27690 AT5G23060 AT5G64040
Ib	CC	GO:0031976	plastid thylakoid	0.000456397	0.00122507	8	5	AT1G03130 AT2G10940 AT3G27690 AT5G23060 AT5G64040
Ib	CC	GO:0031984	organelle subcompartment	0.000456397	0.00122507	8	5	AT1G03130 AT2G10940 AT3G27690 AT5G23060 AT5G64040
Ib	CC	GO:0034357	photosynthetic membrane	0.000456397	0.00122507	8	5	AT1G03130 AT2G10940 AT3G27690 AT5G23060 AT5G64040
Ib	CC	GO:0042651	thylakoid membrane	0.000456397	0.00122507	8	5	AT1G03130 AT2G10940 AT3G27690 AT5G23060 AT5G64040
Ib	CC	GO:0044436	thylakoid part	0.000456397	0.00122507	8	5	AT1G03130 AT2G10940 AT3G27690 AT5G23060 AT5G64040
Ib	CC	GO:0055035	plastid thylakoid membrane	0.000456397	0.00122507	8	5	AT1G03130 AT2G10940 AT3G27690 AT5G23060 AT5G64040
Ib	CC	GO:0032991	macromolecular complex	0.00174719	0.00445534	10	5	AT1G03130 AT1G11860 AT3G27690 AT4G35090 AT5G64040
Ib	CC	GO:0009570	chloroplast stroma	0.0029895	0.00693019	7	4	AT1G10960 AT3G55800 AT4G17090 AT4G25100
Ib	CC	GO:0009532	plastid stroma	0.0029895	0.00693019	7	4	AT1G10960 AT3G55800 AT4G17090 AT4G25100
Ib	CC	GO:0031090	organelle membrane	0.00344586	0.00764083	16	6	AT1G03130 AT2G10940 AT2G36830 AT3G27690 AT5G23060 AT5G64040
Ib	CC	GO:0044444	cytoplasmic part	0.00362781	0.00770911	97	18	AT1G03130 AT1G10960 AT1G11860 AT1G49750 AT2G10940 AT2G36830 AT2G41180 AT3G27690 AT3G28220 AT3G30720 AT3G53420 AT3G55800 AT4G17090 AT4G25100 AT4G33666 AT4G35090 AT5G23060 AT5G64040
Ib	CC	GO:0005737	cytoplasm	0.00458132	0.00934589	107	19	AT1G03130 AT1G10960 AT1G11860 AT1G49750 AT2G10940 AT2G36830 AT2G41180 AT3G14310 AT3G27690 AT3G28220 AT3G30720 AT3G53420 AT3G55800 AT4G17090 AT4G25100 AT4G33666 AT4G35090 AT5G23060 AT5G64040
Ib	CC	GO:0048046	apoplast	0.0243884	0.0478388	17	5	AT1G11860 AT2G10940 AT3G14310 AT3G44990 AT3G55800
Cluster	GO class	GO	GOslim	pval	qval	Ngo	Nde_in_go	Genes
IV	BP	GO:0009414	response to water deprivation	1.21627e-05	0.00221361	16	11	AT1G52890 AT1G54100 AT2G33380 AT2G47190 AT3G02480 AT3G14440 AT3G15500 AT3G19580 AT3G23920 AT3G50970 AT5G59220
IV	BP	GO:0009415	response to water	2.91658e-05	0.00265409	17	11	AT1G52890 AT1G54100 AT2G33380 AT2G47190 AT3G02480 AT3G14440 AT3G15500 AT3G19580 AT3G23920 AT3G50970 AT5G59220
IV	BP	GO:0006082	organic acid metabolic process	0.00211558	0.0481295	21	10	AT1G01480 AT1G30040 AT2G13810 AT2G33380 AT2G43820 AT3G01420 AT3G14440 AT4G33150 AT5G22630 AT5G65110
IV	BP	GO:0019752	carboxylic acid metabolic process	0.00211558	0.0481295	21	10	AT1G01480 AT1G30040 AT2G13810 AT2G33380 AT2G43820 AT3G01420 AT3G14440 AT4G33150 AT5G22630 AT5G65110
IV	BP	GO:0042180	cellular ketone metabolic process	0.00211558	0.0481295	21	10	AT1G01480 AT1G30040 AT2G13810 AT2G33380 AT2G43820 AT3G01420 AT3G14440 AT4G33150 AT5G22630 AT5G65110
IV	BP	GO:0043436	oxoacid metabolic process	0.00211558	0.0481295	21	10	AT1G01480 AT1G30040 AT2G13810 AT2G33380 AT2G43820 AT3G01420 AT3G14440 AT4G33150 AT5G22630 AT5G65110
IV	BP	GO:0016054	organic acid catabolic process	0.0011546	0.0481295	6	5	AT1G30040 AT2G13810 AT3G01420 AT4G33150 AT5G65110
IV	BP	GO:0046395	carboxylic acid catabolic process	0.0011546	0.0481295	6	5	AT1G30040 AT2G13810 AT3G01420 AT4G33150 AT5G65110
Cluster	GO class	GO	GOslim	pval	qval	Ngo	Nde_in_go	Genes
V	MF	GO:0016462	pyrophosphatase activity	0.00191779	0.0460269	14	8	AT1G59870 AT2G04450 AT2G47000 AT3G22910 AT3G28510 AT3G50930 AT3G53230 AT3G63380
V	MF	GO:0016817	hydrolase activity, acting on acid anhydrides	0.00191779	0.0460269	14	8	AT1G59870 AT2G04450 AT2G47000 AT3G22910 AT3G28510 AT3G50930 AT3G53230 AT3G63380
V	MF	GO:0016818	hydrolase activity, acting on acid anhydrides, in phosphorus-containing anhydrides	0.00191779	0.0460269	14	8	AT1G59870 AT2G04450 AT2G47000 AT3G22910 AT3G28510 AT3G50930 AT3G53230 AT3G63380
Cluster	GO class	GO	GOslim	pval	qval	Ngo	Nde_in_go	Genes
IV	BP	GO:0051707	response to other organism	0.000173898	0.00799913	40	11	AT1G21250 AT1G75040 AT2G14560 AT3G22231 AT3G45860 AT3G56400 AT3G57240 AT3G57260 AT4G14400 AT5G22570 AT5G24530
IV	BP	GO:0009607	response to biotic stimulus	0.000223752	0.00799913	41	11	AT1G21250 AT1G75040 AT2G14560 AT3G22231 AT3G45860 AT3G56400 AT3G57240 AT3G57260 AT4G14400 AT5G22570 AT5G24530
IV	BP	GO:0006952	defense response	0.000173898	0.00799913	40	11	AT1G21250 AT1G75040 AT2G14560 AT2G32680 AT2G40750 AT3G04210 AT3G45860 AT3G56400 AT3G57260 AT4G14400 AT5G22570
IV	BP	GO:0009751	response to salicylic acid stimulus	8.12891e-05	0.00799913	15	7	AT1G21250 AT2G14560 AT3G45860 AT3G56400 AT4G14400 AT5G22570 AT5G54610
IV	BP	GO:0051704	multi-organism process	0.00028537	0.00816159	42	11	AT1G21250 AT1G75040 AT2G14560 AT3G22231 AT3G45860 AT3G56400 AT3G57240 AT3G57260 AT4G14400 AT5G22570 AT5G24530
IV	BP	GO:0009617	response to bacterium	0.000998518	0.023798	21	7	AT3G22231 AT3G45860 AT3G56400 AT3G57240 AT4G14400 AT5G22570 AT5G24530
IV	CC	GO:0005618	cell wall	0.00406294	0.0487553	22	6	AT1G21250 AT1G75040 AT2G26440 AT3G57240 AT3G57260 AT5G03350
IV	CC	GO:0030312	external encapsulating structure	0.00406294	0.0487553	22	6	AT1G21250 AT1G75040 AT2G26440 AT3G57240 AT3G57260 AT5G03350

## Sheet: Fig. 2 promoters
Table S1. Summary of gene ontology (GO) enrichment results and promoter motif analysis of Fig. 2 subclusters
		Number of enriched GO terms
Cluster	Genes	BP	CC	MF	Enriched cis-elements
Ia	20	0	0	0	0
Ib	40	0	26	0	0
II	104	0	0	0	0
IIIa	51	0	0	0	0
IIIb	11	0	0	0	0
IV	79	8	0	0	DPBF1&2 binding site, G-box/ABRE, TATA-box
V	84	0	0	3	CM2
VI	34	6	2	0	0
	423
