# Supplementary material for: Transcriptomics and Functional Genomics of ROS-Induced Cell Death Regulation by RADICAL-INDUCED CELL DEATH1
Source: PLoS Genet. 2014 Feb 13;10(2):e1004112. doi: 10.1371/journal.pgen.1004112 (PMC3923667; doi:10.1371/journal.pgen.1004112)
Supplement: Table S2 — Primers used in this study. (XLSX) [file pgen.1004112.s005.xlsx]

## Sheet: primers
Table S2. Primers used for qPCR and genotyping.
Primers used for qPCR.
Gene name	AGI code	Primer sequence		Primer amplification effiency
ACS6	At4g11280	tcccggcgatggtttcttagttc	tccaaggcttccaccgtaatcttg	1,860
ALD1	At2g13810	ggattggcatgcctttcttctggt	ccaagcgagactagagtgtccatca	1,806
ERF104	At5g61600	TATCTCCGACGTCTCCCAAC	GAGTGACGCAAGTGAAAACG	1,783
FMO1	At1g19250	CATTGCATTTCCACGTTCAG	AGTTGGATTTACGCCAAGGA	1,765
JAZ1	At1g19180	CGTGGCTCGGTTTAGCAG	TGAAGCAACGTCGTCAAAAG	1,801
NUDX6	At2g04450	AAACTGCCTACCGGTGTTGT	CAAGAATGCTTGGTGGCTTT	1,730
RAP2.6	At1g43160	ACGTGTATGGCTTGGGACAT	CGGGGAAATTAAGCTTTGCT	1,931
SAP12	At3g28210	GTGTGGAAGAGGGAGCTCTG	GAAGGAATTGGTTGATGCAAA	1,678
WRKY38	At5g22570	TCATCTGGCAGTGAAAGTGC	TGATCATAACGATCCCACGA	1,783
WRKY62	At5g01900	TTCCCCATTGACACATCTGA	AGAGGTGGAGGAGGAGAAGC	1,853
WRKY70	At3g56400	TCATCATCAGGCCAGTTACG	CACCTCCAAACACCATGAGA	1,776
WRKY75	At5g13080	AGGCCGTCAAGAACAACAAG	ACGACCACTTCTTGGTCCAC	1,867
ZAT12	At5g59820	CATCCGCAGATTTAGGAAACTT	ACGTCGGCAAAATAGGCTAA	1,926
Normalization genes
TIP41	At4g34270	GTGAAAACTGTTGGAGAGAAGCAA	TCAACTGGATACCCTTTCGCA	1,749
YLS8	At5g08290	TTACTGTTTCGGTTGTTCTCCATTT	CACTGAATCATGTTCGAAGCAAGT	1,709
PP2AA3	At1g13320	GCGGTTGTGGAGAACATGATACG	GAACCAAACACAATTCGTTGCTG	1,854
Primers used for genotyping.
Mutant	AGI code	tDNA line or equivalent (if available)	Restriction enzyme (if CAPS or dCAPS marker)	Primer sequence
abi4-1	At2g40220		NlaIV	CGCAAGTGGCTTGGTACTTT	CCACTTCCTCCTTGTTCCTG
agb1-2	At4g34460	SALK number NA		CTGTTTTTGGCGGTGAATTT	AGTAGCGTGTTGAAGGAGTTTAGTTCCC
ald1	At2g13810	SALK_007673		CACCAGTCCCAAGGCTTATCAA	TCCTAGTCCCACTAAAGGTTGC
aox1a	At3g22370	SAIL_303_D04		TCAATGATACCCAATTGGAGC	CAAGGGAGATAAAGGAATCGC
bos1	At3g06490	SAIL number NA	LB3 + frist primer for the T-DNA	GTCTTAACCTTCACGCACATAAAA	CGCAACGAGAAAGAGAGTTCC
ein3	At3g20770		HaeIII	cttggatcgcttttgtctgc	aagttgaggccaccaatcct
fmo1-1	At1g19250	SALK_026163		CTTTTCGGTTGGACTTGGAAC	CGTAGGATACGTCCAAAGCA
gpa1-4	At2g26300	SALK number NA		TCGATTCCTATGATTGCCACT	TCATAAAAGGCCAGCCTCCAGT
mc1	At1g02170	GABI_096A10		CCACCTCCCTCAAGCATCTAC	GTTTGGCAAGCAGTCAGTTG
mpk6	At2g43790	SALK_073907		GCCTCAGATGCCTGGGATTGAGAATATTC	AGAGTGGCTTACGGTCCATT
ndr1	At3g20600			CGAGATTGCTCATTGCCATTGG	GGGACGGTTTCAATTCTGTGATAG
rar1-21	At5g51700		SpeI	TCACGACGGAATGAAAGAGTGGAGCTGCTACTAG	TTTTGGAACCGATTTGGCCAGAACTGGTTTCTCAG
rcd1-1	At1g32230		SspI	CCGTTTTCGTCAACATCACA	CTGCAGACTGCCCTTATTTCAA
sgt1b (edm1)	At4g11260			CGAAGGAATTAGCAGAGAAA	CCTCACAAAAGAAACCCTAA
sro1	At2g35510	SALK 074525		CTGCAAGAGCACACCGATTA	TCCCCAATGCTGAAGGTGATT
sro5-2	At5g62520	Gabi 325B05		TTGTTCCTCAAGGCTCGACT	ccatggtgattgtgtccttg
upox	At2g21640	SALK_125930		CGCCACTTTCTTTGCAAACCTC	TTTTGGGCAAAAAGAATGAACAA
wrky70	At3g56400	SALK_025198		TGATCTTCGGAATCCATGAAG	CAAACCACACCAAGAGGAAAG
vpe-gamma	At4g32940	tDNA line from Kazusa DNA Institute	P00LB + the second primer for the T-DNA	AGTGGGAAGGTTGTGGATAG	CTTTTCCCAAAAATGAACAAG
vtc1-1	At2g39770		StyI	TGCATTTTCAGGAAAAGGAGTT	TTAGCAAAATCAACAAGGGGCCTTG
vtc2-1	At4g26850		HindIII	GAGTATGGCCATGTGCTGCT	CTGCCTTCCACAATCAGAGA
T-DNA primers
Salk Lba				TGGTTCACGTAGTGGGCCATCG
Sail Lba				TTCATAACCAATCTCGATACAC
Gabi Lba				ATATTGACCATCATACTCATTGC
LB3				TAGCATCTGAATTTCATAACC
P00LB				ATAACGCTGCGGACATCTAC
